# Supplementary material for: Interplay of the Influence of Crosslinker Content and Model Drugs on the Phase Transition of Thermoresponsive PNiPAM-BIS Microgels
Source: Gels. 2022 Sep 8;8(9):571. doi: 10.3390/gels8090571 (PMC9498534; doi:10.3390/gels8090571)
Supplement: Supplementary file 1 [file gels-08-00571-s001.zip]

Archive with 1 entries (1 files):
- gels-1883790-supplementary.pdf
